# Supplementary material for: Additional Valine and Isoleucine Impact Growth Performance, Intestinal Health, and Muscle Growth in Broilers Under Necrotic Enteritis Challenges
Source: Animals (Basel). 2025 Sep 9;15(18):2641. doi: 10.3390/ani15182641 (PMC12466562; doi:10.3390/ani15182641)
Supplement: Supplementary file 1 [file animals-15-02641-s001.zip]

Archive with 1 entries (1 files):
- animals-3817305-supplementary.pdf
